# Supplementary material for: The Role of TIM-1 and CD300a in Zika Virus Infection Investigated with Cell-Based Electrical Impedance
Source: Biosensors (Basel). 2024 Jul 25;14(8):362. doi: 10.3390/bios14080362 (PMC11352571; doi:10.3390/bios14080362)
Supplement: Supplementary file 1 [file biosensors-14-00362-s001.zip]

Archive with 1 entries (1 files):
- biosensors-3049174-supplementary.pdf
